# Supplementary material for: Biomimetic Silicone Surfaces for Antibacterial Applications
Source: Polymers (Basel). 2025 Jan 16;17(2):213. doi: 10.3390/polym17020213 (PMC11768613; doi:10.3390/polym17020213)
Supplement: Supplementary file 1 [file polymers-17-00213-s001.zip]

Archive with 1 entries (1 files):
- polymers-3396579-supplementary.pdf
